# Supplementary material for: Instructions for Flow Cytometric Detection of ASC Specks as a Readout of Inflammasome Activation in Human Blood
Source: Cells. 2021 Oct 26;10(11):2880. doi: 10.3390/cells10112880 (PMC8616555; doi:10.3390/cells10112880)
Supplement: Supplementary file 1 [file cells-10-02880-s001.zip]

Archive with 4 entries (4 files):
- Figure S1.pdf
- Figure S2.pdf
- Figure S3.pdf
- Supplementary figure legend.pdf
